# Supplementary material for: Interleukin 27, like interferons, activates JAK-STAT signaling and promotes pro-inflammatory and antiviral states that interfere with dengue and chikungunya viruses replication in human macrophages
Source: Front Immunol. 2024 Apr 24;15:1385473. doi: 10.3389/fimmu.2024.1385473 (PMC11076713; doi:10.3389/fimmu.2024.1385473)
Supplement: Supplementary Table 1 — Gene-specific primers used for validation of RNA-seq data using RT-qPCR. [file Table_1.xlsx]

## Sheet: Primer list
Primers List
Gene	Primer	Sequence (5´- 3´)
TLR3	F	ATTGGGTCTGGGAACATTTCTCTTC
	R	GTGAGATTTAAACATTCCTCTTCGC
TLR7	F	TTACCTGGATGGAAACCAGCTACT
	R	TCAAGGCTGAGAAGCTGTAAGCTA
RIG-I	F	TAAGGGGATGATGGCAGGTG
	R	TGGGCCAGTTTTCCTTGTCT
PKR	F	GGTACAGGTTCTACTAAACAGG
	R	GAAAACTTGGCCAAATCCACC
STAT1	F	GGCAAAGAGTGATCAGAAACAA
	R	GTTCAGTGACATTCAGCAACTC
STAT3	F	GAGAAGGACATCAGCGGTAAG
	R	AGTGGAGACACCAGGATATTG
SOCS3	F	AGCAGCGATGGAATTACCTGGAAC
	R	TCCAGCCCAATACCTGACACAGAA
GAPDH	F	GTCTCCTCTGACTTCAACAGCG
	R	ACCACCCTGTTGCTGTAGCCAA
IL15	F	TCTGATCATCCTAGCAAACAAC
	R	CAATCAAGAAGTGTTGATGAACAT
IL32	F	ATGTCGAGCCTGGCAGAGCTGGA
	R	CTTGTCACAAAAGCTCTCCCCAG
CCL8	F	TTGCCCTCCAAGATGAAGGT
	R	GGAATGGAAACTGAATCTGGC
CXCL10	F	AAGTGGCATTCAAGGAGTACCT
	R	GGACAAAATTGGCTTGCAGGA
BAFF	F	ATCGGAGGGTAAATGCCAGC
	R	TTTGTTGATGTCCTGCGTGC
APOBEC3A	F	CATCCGGGCCCAGGCATAA
	R	TCTTGACCGAGGTGCCATTG
IDO1	F	GCTAAAGGCGCTGTTGGAAA
	R	TGGGTTCACATGATCGTGGATT
Viperin	F	AAATGCGGCTTCTGTTTCCAC
	R	TTGATCTTCTCCATACCAGCTTCC
