# Supplementary material for: Interleukin 27, like interferons, activates JAK-STAT signaling and promotes pro-inflammatory and antiviral states that interfere with dengue and chikungunya viruses replication in human macrophages
Source: Front Immunol. 2024 Apr 24;15:1385473. doi: 10.3389/fimmu.2024.1385473 (PMC11076713; doi:10.3389/fimmu.2024.1385473)
Supplement: Supplementary Table 2 — RT-qPCR data. [file Table_2.xlsx]

## Sheet:  RT-qPCR Data
	Condition	Ct																	▲ CT																▲▲ CT
		GAPDH	Viperin	CXCL10	BAFF	IDO1	RIG-I	STAT1	PKR	TLR3	CCL8	IL15	APOBEC3A	STAT3	IL32	SOCS3	TLR7		Viperin	CXCL10	BAFF	IDO1	RIG-I	STAT1	PKR	TLR3	CCL8	IL15	APOBEC3A	STAT3	IL32	SOCS3	TLR7		Viperin	CXCL10	BAFF	IDO1	RIG-I	STAT1	PKR	TLR3	CCL8	IL15	APOBEC3A	STAT3	IL32	SOCS3	TLR7
Donor 1	IFN-β1	21.1315	19.201	19.6753	26.17	20.6302	21.7056	19.854	22.7142	24.2885	20.6032	24.3905	28.5651	22.9093	27.5549	27.0092	28.5205		-1.93053	-1.45618	5.03851	-0.501261	0.574133	-1.27751	1.58272	3.15699	-0.528311	3.25902	7.43366	1.77784	6.4234	5.87775	7.38898		-9.0989	-10.5475	-1.79863	-8.17	-3.62556	-3.01707	-3.08929	-4.03972	-8.21782	-2.4173	-3.8012	-2.11682	-1.03631	-0.288301	-2.64554
	IFN-γ	21.54	22.3039	21.2676	26.22	19.8162	24.4069	20.7281	25.5234	26.6708	23.4017	25.7067	31.418	23.9312	23.6815	24.1967	29.3262		0.763887	-0.272372	4.68003	-1.72375	2.86696	-0.811896	3.98347	5.13079	1.86175	4.16678	9.87807	2.39118	2.14155	2.65677	7.7862		-6.40448	-9.36366	-2.15712	-9.39248	-1.33274	-2.55146	-0.688541	-2.06592	-5.82776	-1.50955	-1.35678	-1.50348	-5.31816	-3.50928	-2.24833
	IFN-λ1	22.1297	21.6194	26.857	26.63	24.1399	24.1204	21.4833	24.623	26.0066	23.7097	26.0952	30.3184	25.5021	28.0355	27.8105	30.0545		-0.510333	4.72729	4.50028	2.01015	1.99065	-0.646419	2.49324	3.87688	1.58003	3.96544	8.1887	3.37235	5.90574	5.68075	7.9248		-7.6787	-4.36399	-2.33686	-5.65858	-2.20904	-2.38598	-2.17877	-3.31983	-6.10948	-1.71088	-3.04615	-0.522311	-1.55397	-0.485293	-2.10972
	IL-27	21.8196	26.7444	29.5106	26.89	28.5426	25.2052	21.5005	25.9958	27.535	28.6642	26.206	31.6119	24.8141	27.1155	26.9275	29.7068		4.92485	7.69099	5.07044	6.72299	3.38563	-0.319105	4.1762	5.71539	6.84468	4.38647	9.79233	2.99458	5.29598	5.10793	7.88722		-2.24352	-1.4003	-1.76671	-0.945747	-0.814064	-2.05867	-0.49581	-1.48132	-0.844828	-1.28986	-1.44252	-0.900082	-2.16373	-1.05811	-2.1473
	FBS	21.6229	28.7912	30.7141	28.46	29.2916	25.8226	23.3624	26.2949	28.8196	29.3124	27.2992	32.8577	25.5175	29.0826	27.7889	31.6574		7.16837	9.09129	6.83714	7.66874	4.1997	1.73956	4.67201	7.19671	7.68951	5.67633	11.2349	3.89466	7.45971	6.16605	10.0345		0	0	0	0	0	0	0	0	0	0	0	0	0	0	0
Donor 2	IFN-β1	22.2463	20.2103	21.1255	26.64	22.8235	22.9694	20.7411	23.691	25.5187	21.9171	26.253	30.4619	24.6609	28.6467	27.7608	30.8625		-2.03607	-1.12084	4.39366	0.577114	0.723063	-1.50519	1.44467	3.27234	-0.329254	4.0067	8.21556	2.4146	6.40032	5.51444	8.61621		-8.60136	-11.3588	-2.30835	-5.75372	-3.75258	-3.48154	-2.89055	-4.29729	-9.29694	-2.88019	-3.37627	-1.57927	-1.77995	-0.74129	-2.2692
	IFN-γ	21.707	22.4982	21.7768	26.69	20.6047	24.3839	21.1586	24.9698	26.6925	23.7569	25.768	32.6468	24.4747	26.9233	25.0577	30.3336		0.791224	0.0697794	4.98301	-1.10226	2.67691	-0.548418	3.26277	4.98554	2.04986	4.06096	10.9398	2.7677	5.21634	3.35068	8.62659		-5.77406	-10.1682	-1.719	-7.43309	-1.79873	-2.52476	-1.07245	-2.58409	-6.91782	-2.82593	-0.652059	-1.22617	-2.96393	-2.90505	-2.25882
	IFN-λ1	22.6614	21.6049	28.5295	27.18	25.3323	24.4842	21.8786	25.6064	26.6807	25.4196	27.2189	31.7724	25.9219	28.9296	28.6304	31.5047		-1.05649	5.86818	4.51865	2.67094	1.82288	-0.782778	2.945	4.0193	2.75822	4.55756	9.11105	3.26051	6.26827	5.96909	8.84338		-7.62178	-4.36981	-2.18336	-3.6599	-2.65277	-2.75912	-1.39022	-3.55033	-6.20946	-2.32933	-2.48077	-0.733366	-1.912	-0.286639	-2.04202
	IL-27	21.803	26.6643	29.8353	26.96	25.8717	24.8528	21.6756	25.1577	28.5871	30.1799	27.6491	32.5603	24.5989	28.2402	26.0744	31.0227		4.86122	8.0323	5.15697	4.0687	3.04979	-0.127421	3.35468	6.78409	8.37684	5.84611	10.7573	2.79589	6.4372	4.27136	9.21972		-1.70406	-2.20569	-1.54504	-2.26214	-1.42585	-2.10377	-0.980543	-0.785545	-0.590846	-1.04078	-0.834528	-1.19798	-1.74307	-1.98437	-1.66569
	FBS	21.628	28.1933	31.866	28.33	27.9588	26.1036	23.6043	25.9632	29.1976	30.5957	28.5149	33.2198	25.6219	29.8083	27.8837	32.5134		6.56529	10.238	6.70201	6.33084	4.47564	1.97634	4.33522	7.56963	8.96768	6.88689	11.5918	3.99387	8.18027	6.25573	10.8854		0	0	0	0	0	0	0	0	0	0	0	0	0	0	0
Donor 3	IFN-β1	20.6905	19.6735	19.7839	27.11	22.6252	22.9094	20.6774	23.5278	24.886	19.8923	25.5765	28.2632	23.6319	28.1405	26.3925	28.6602		-1.01706	-0.906664	6.41948	1.93468	2.21885	-0.0131445	2.83725	4.1955	-0.798223	4.88596	7.57268	2.94138	7.44994	5.70202	7.96966		-9.71139	-14.2149	-2.01097	-4.76965	-3.27753	-3.10139	-2.81027	-5.54368	-9.78881	-2.71485	-5.70176	-1.93901	-2.42057	-0.781635	-2.30695
	IFN-γ	21.624	23.1888	21.6474	27.83	20.3212	25.1006	21.0809	25.9961	29.2739	22.9762	25.5763	32.4287	24.2198	25.9834	24.695	29.6907		1.56474	0.0234079	6.20596	-1.30283	3.47656	-0.543108	4.37203	7.64987	1.35219	3.95228	10.8046	2.59574	4.35934	3.07092	8.06667		-7.12959	-13.2849	-2.22448	-8.00716	-2.01982	-3.63135	-1.27549	-2.08931	-7.6384	-3.64853	-2.46979	-2.28465	-5.51118	-3.41274	-2.20993
	IFN-λ1	20.3016	20.6435	27.629	26.95	23.2788	22.7259	20.3065	23.5892	25.1798	23.6787	25.8606	30.7489	24.456	28.5525	26.2485	29.1111		0.341929	7.32738	6.64842	2.97719	2.42429	0.00495707	3.28762	4.87823	3.37709	5.55905	10.4473	4.15439	8.25091	5.9469	8.80952		-8.3524	-5.9809	-1.78202	-3.72714	-3.0721	-3.08328	-2.35991	-4.86095	-5.6135	-2.04177	-2.82712	-0.726001	-1.61961	-0.536756	-1.46708
	IL-27	20.4171	26.853	31.3121	26.74	25.8835	24.1366	22.032	25.1273	28.0329	28.5158	27.2889	32.6524	23.8188	28.2924	25.5631	29.5491		6.4359	10.8949	6.32286	5.46632	3.71948	1.61488	4.71019	7.61571	8.09863	6.87173	12.2353	3.40171	7.87523	5.14599	9.13195		-2.25843	-2.41334	-2.10758	-1.238	-1.77691	-1.47336	-0.937336	-2.12347	-0.891956	-0.729086	-1.03918	-1.47868	-1.99529	-1.33766	-1.14466
	FBS	20.5096	29.2039	33.8178	28.94	27.2139	26.0059	23.5978	26.1571	30.2487	29.5001	28.1104	33.784	25.3899	30.3801	26.9932	30.7862		8.69433	13.3083	8.43044	6.70432	5.49639	3.08824	5.64752	9.73918	8.99059	7.60082	13.2744	4.88039	9.87052	6.48365	10.2766		0	0	0	0	0	0	0	0	0	0	0	0	0	0	0
Donor 4	IFN-β1	20.6641	19.0417	18.6261	26.45	21.0323	21.1979	19.9893	23.3092	24.744	19.2909	25.4482	29.2161	23.5089	27.4738	26.4611	28.5227		-1.62241	-2.03799	5.78593	0.368242	0.533872	-0.674756	2.64518	4.07993	-1.37319	4.78414	8.55206	2.84481	6.80975	5.79701	7.8586		-8.8425	-12.5194	-2.60121	-6.33173	-5.08552	-3.23219	-3.46348	-5.4483	-9.2073	-2.09877	-4.77162	-1.74423	-2.49303	-0.542774	-2.6232
	IFN-γ	20.6644	22.0111	19.0805	27.32	18.7849	24.24	19.7893	25.3155	28.5442	21.4995	25.0841	32.2998	23.9175	25.4508	24.5482	29.2431		1.3467	-1.5839	6.65559	-1.87946	3.57561	-0.875064	4.65111	7.8798	0.835075	4.41972	11.6354	3.25312	4.78636	3.88378	8.57872		-5.87339	-12.0654	-1.73155	-8.57944	-2.04379	-3.4325	-1.45754	-1.64843	-6.99903	-2.46319	-1.68827	-1.33592	-4.51642	-2.45601	-1.90309
	IFN-λ1	19.6573	21.0261	27.3939	26.45	23.5472	23.4339	20.8428	23.7846	25.7225	24.5649	25.7478	30.7531	23.6775	28.8375	25.5023	29.7732		1.36874	7.73661	6.79266	3.88982	3.77658	1.18543	4.12728	6.06515	4.90756	6.09044	11.0958	4.02015	9.18016	5.84494	10.1158		-5.85135	-2.74485	-1.59448	-2.81016	-1.84282	-1.37201	-1.98137	-3.46308	-2.92655	-0.79247	-2.22787	-0.568893	-0.122616	-0.494842	-0.365986
	IL-27	19.9718	23.2733	27.4868	25.95	25.8114	24.07	21.6417	24.8326	27.8228	27.0905	26.0856	32.6448	23.7964	27.1464	25.51	28.6608		3.30149	7.51506	5.97823	5.8396	4.09828	1.66996	4.86087	7.851	7.11873	6.11379	12.673	3.82467	7.17462	5.53824	8.68904		-3.91859	-2.9664	-2.40891	-0.860373	-1.52112	-0.887471	-1.24779	-1.67722	-0.715379	-0.769117	-0.650678	-0.764372	-2.12816	-0.801544	-1.79276
	FBS	20.1929	27.4129	30.6743	28.58	26.8928	25.8123	22.7503	26.3015	29.7211	28.027	27.0758	33.5165	24.7819	29.4956	26.5326	30.6747		7.22009	10.4815	8.38714	6.69997	5.6194	2.55743	6.10865	9.52822	7.83411	6.88291	13.3237	4.58904	9.30278	6.33978	10.4818		0	0	0	0	0	0	0	0	0	0	0	0	0	0	0
